# Supplementary material for: Cell-type-specific translational control of spatial working memory by the cap-binding protein 4EHP
Source: Mol Brain. 2023 Jan 18;16:9. doi: 10.1186/s13041-023-00995-2 (PMC9847188; doi:10.1186/s13041-023-00995-2)
Supplement: Supplementary file 4 — Additional file 4: Table S1. Summary of statistics [file 13041_2023_995_MOESM4_ESM.xlsx]

## Sheet: Sheet1
Details of statistical analyses
Fig. 1E	Unpaired t test		How big is the difference?		F test to compare variances
	P value	0.2067	Eif4e2+/+:Camk2a-Cre	100	F, DFn, Dfd	2.680, 6, 7
	P value summary	ns	Eif4e2flx/flx:Camk2a-Cre	89.05	P value	0.2232
	Significantly different (P < 0.05)?	No	Difference between means (B - A) ± SEM	-10.95 ± 8.237	P value summary	ns
	One- or two-tailed P value?	Two-tailed	95% confidence interval	-28.74 to 6.848	Significantly different (P < 0.05)?	No
	t, df	t=1.329, df=13	R squared (eta squared)	0.1196
Fig. 1F	Unpaired t test		How big is the difference?		F test to compare variances
	P value	0.0067	Eif4e2+/+:Camk2a-Cre	100	F, DFn, Dfd	2.162, 8, 7
	P value summary	**	Eif4e2flx/flx:Camk2a-Cre	77.1	P value	0.3259
	Significantly different (P < 0.05)?	Yes	Difference between means (B - A) ± SEM	-22.90 ± 7.278	P value summary	ns
	One- or two-tailed P value?	Two-tailed	95% confidence interval	-38.41 to -7.387	Significantly different (P < 0.05)?	No
	t, df	t=3.146, df=15	R squared (eta squared)	0.3976
Fig. 2B	Two-way RM ANOVA	Matching: Stacked
	Assume sphericity?	Yes
	Alpha	0.05
	Source of Variation	% of total variation	P value	P value summary	Significant?
	Time x Genotype	0.122	0.6279	ns	No
	Time	77.24	<0.0001	****	Yes
	Genotype	0.01866	0.8871	ns	No
	Subject	14.35	0.1265	ns	No
	ANOVA table	SS	DF	MS	F (DFn, DFd)	P value
	Time x Genotype	15.91	1	15.91	F (1, 16) = 0.2441	P=0.6279
	Time	10072	1	10072	F (1, 16) = 154.5	P<0.0001
	Genotype	2.433	1	2.433	F (1, 16) = 0.02081	P=0.8871
	Subject	1871	16	117	F (16, 16) = 1.794	P=0.1265
	Residual	1043	16	65.18
	Difference between row means		Difference between column means		Interaction CI
	Mean of Naive	2.209	Mean of Eif4e2+/+:Camk2a-Cre	18.78	Mean diff, A1 - B1	-1.861
	Mean of 24 hrs	35.87	Mean of Eif4e2flx/flx:Camk2a-Cre	19.3	Mean diff, A2 - B2	0.8148
	Difference between means	-33.66	Difference between means	-0.5232	(A1 -B1) - (A2 - B2)	-2.676
	SE of difference	2.708	SE of difference	3.627	95% CI of difference	-14.16 to 8.805
	95% CI of difference	-39.40 to -27.92	95% CI of difference	-8.213 to 7.166	(B1 - A1) - (B2 - A2)	2.676
					95% CI of difference	-8.805 to 14.16
Fig. 2C	Two-way RM ANOVA	Matching: Stacked
	Assume sphericity?	Yes
	Alpha	0.05
	Source of Variation	% of total variation	P value	P value summary	Significant?
	Time x Genotype	0.288	0.4455	ns	No
	Time	83.27	<0.0001	****	Yes
	Genotype	0.2672	0.5243	ns	No
	Subject	9.428	0.2891	ns	No
	ANOVA table	SS	DF	MS	F (DFn, DFd)	P value
	Time x Genotype	84.79	1	84.79	F (1, 15) = 0.6138	P=0.4455
	Time	24513	1	24513	F (1, 15) = 177.5	P<0.0001
	Genotype	78.66	1	78.66	F (1, 15) = 0.4251	P=0.5243
	Subject	2776	15	185	F (15, 15) = 1.340	P=0.2891
	Residual	2072	15	138.1
	Difference between row means		Difference between column means		Interaction CI
	Mean of Naive	2.34	Mean of Eif4e2+/+:Camk2a-Cre	27.71	Mean diff, A1 - B1	0.1165
	Mean of 24 hrs	56.13	Mean of Eif4e2flx/flx:Camk2a-Cre	30.76	Mean diff, A2 - B2	-6.211
	Difference between means	-53.79	Difference between means	-3.047	(A1 -B1) - (A2 - B2)	6.328
	SE of difference	4.038	SE of difference	4.674	95% CI of difference	-10.89 to 23.54
	95% CI of difference	-62.40 to -45.19	95% CI of difference	-13.01 to 6.915	(B1 - A1) - (B2 - A2)	-6.328
					95% CI of difference	-23.54 to 10.89
Fig. 2E	Two-way RM ANOVA	Matching: Stacked
	Assume sphericity?	No
	Alpha	0.05
	Source of Variation	% of total variation	P value	P value summary	Significant?	Geisser-Greenhouse's epsilon
	Time x Genotype	2.92	0.4126	ns	No
	Time	21.61	0.0002	***	Yes	0.8067
	Genotype	1.154	0.392	ns	No
	Subject	25.43	0.0193	*	Yes
	ANOVA table	SS	DF	MS	F (DFn, DFd)	P value
	Time x Genotype	1025	4	256.4	F (4, 68) = 1.002	P=0.4126
	Time	7588	4	1897	F (3.227, 54.85) = 7.417	P=0.0002
	Genotype	405.4	1	405.4	F (1, 17) = 0.7716	P=0.3920
	Subject	8931	17	525.4	F (17, 68) = 2.054	P=0.0193
	Residual	17392	68	255.8
	Difference between column means
	Mean of Eif4e2+/+:Camk2a-Cre	44.63
	Mean of Eif4e2flx/flx:Camk2a-Cre	48.77
	Difference between means	-4.137
	SE of difference	4.71
	95% CI of difference	-14.07 to 5.800
Fig. 2F	Two-way RM ANOVA	Matching: Stacked
	Assume sphericity?	No
	Alpha	0.05
	Source of Variation	% of total variation	P value	P value summary	Significant?	Geisser-Greenhouse's epsilon
	Quadrant x Genotype	11.58	0.0796	ns	No
	Quadrant	5.882	0.3134	ns	No	0.8681
	Genotype	4.083e-05	0.397	ns	No
	Subject	0.0009193	>0.9999	ns	No
	ANOVA table	SS	DF	MS	F (DFn, DFd)	P value
	Quadrant x Genotype	1164	3	388.2	F (3, 51) = 2.389	P=0.0796
	Quadrant	591.6	3	197.2	F (2.604, 44.27) = 1.214	P=0.3134
	Genotype	0.004107	1	0.004107	F (1, 17) = 0.7550	P=0.3970
	Subject	0.09247	17	0.00544	F (17, 51) = 3.348e-005	P>0.9999
	Residual	8286	51	162.5
	Difference between column means
	Mean of Eif4e2+/+:Camk2a-Cre	24.95
	Mean of Eif4e2flx/flx:Camk2a-Cre	24.97
	Difference between means	-0.01472
	SE of difference	0.01694
	95% CI of difference	-0.05047 to 0.02103
Fig. 2G	Two-way RM ANOVA	Matching: Stacked
	Assume sphericity?	No
	Alpha	0.05
	Source of Variation	% of total variation	P value	P value summary	Significant?	Geisser-Greenhouse's epsilon
	Time x Genotype	3.31	0.0206	*	Yes
	Time	60.71	<0.0001	****	Yes	0.5912
	Genotype	0.1562	0.5169	ns	No
	Subject	8.666	0.1659	ns	No
	ANOVA table	SS	DF	MS	F (DFn, DFd)	P value
	Time x Genotype	1959	4	489.7	F (4, 96) = 3.050	P=0.0206
	Time	35930	4	8983	F (2.365, 56.76) = 55.94	P<0.0001
	Genotype	92.47	1	92.47	F (1, 24) = 0.4327	P=0.5169
	Subject	5129	24	213.7	F (24, 96) = 1.331	P=0.1659
	Residual	15416	96	160.6
	Difference between column means
	Mean of Eif4e2+/+:Camk2a-Cre	29.5
	Mean of Eif4e2flx/flx:Camk2a-Cre	31.23
	Difference between means	-1.734
	SE of difference	2.635
	95% CI of difference	-7.173 to 3.706
	Bonferroni's multiple comparisons test	Mean Diff.	95.00% CI of diff.	Below threshold?	Summary	Adjusted P Value
	Eif4e2+/+:Camk2a-Cre - Eif4e2flx/flx:Camk2a-Cre
	1	7.266	-12.78 to 27.32	No	ns	>0.9999
	2	-16.19	-29.47 to -2.915	Yes	*	0.0118
	3	-2.81	-19.16 to 13.54	No	ns	>0.9999
	4	-0.1481	-11.10 to 10.81	No	ns	>0.9999
	5	3.219	-5.336 to 11.77	No	ns	>0.9999
Fig. 2H	Two-way RM ANOVA	Matching: Stacked
	Assume sphericity?	No
	Alpha	0.05
	Source of Variation	% of total variation	P value	P value summary	Significant?	Geisser-Greenhouse's epsilon
	Quadrant x Genotype	2.095	0.5565	ns	No
	Quadrant	21.92	0.0013	**	Yes	0.7153
	Genotype	1.744e-08	0.9563	ns	No
	Subject	0.0001367	>0.9999	ns	No
	ANOVA table	SS	DF	MS	F (DFn, DFd)	P value
	Quadrant x Genotype	288.7	3	96.24	F (3, 72) = 0.6976	P=0.5565
	Quadrant	3022	3	1007	F (2.146, 51.50) = 7.301	P=0.0013
	Genotype	2.404e-06	1	2.404e-06	F (1, 24) = 0.003062	P=0.9563
	Subject	0.01884	24	0.0007852	F (24, 72) = 5.691e-006	P>0.9999
	Residual	9933	72	138
	Difference between column means
	Mean of Eif4e2+/+:Camk2a-Cre	24.97
	Mean of Eif4e2flx/flx:Camk2a-Cre	24.97
	Difference between means	0.0003125
	SE of difference	0.005648
	95% CI of difference	-0.01134 to 0.01197
Fig. 3B	Two-way RM ANOVA	Matching: Stacked
	Assume sphericity?	Yes
	Alpha	0.05
	Source of Variation	% of total variation	P value	P value summary	Significant?
	Time x Genotype	0.1254	0.6731	ns	No
	Time	75.97	<0.0001	****	Yes
	Genotype	0.01295	0.893	ns	No
	Subject	11.8	0.4836	ns	No
	ANOVA table	SS	DF	MS	F (DFn, DFd)	P value
	Time x Genotype	21.81	1	21.81	F (1, 17) = 0.1843	P=0.6731
	Time	13220	1	13220	F (1, 17) = 111.7	P<0.0001
	Genotype	2.253	1	2.253	F (1, 17) = 0.01866	P=0.8930
	Subject	2053	17	120.8	F (17, 17) = 1.020	P=0.4836
	Residual	2012	17	118.4
	Difference between row means		Difference between column means		Interaction CI
	Mean of Naive	1.783	Mean of Eif4e2+/+:Camk2a-Cre	20.7	Mean diff, A1 - B1	-1.03
	Mean of 1 hr	39.14	Mean of Eif4e2flx/flx:Camk2a-Cre	20.22	Mean diff, A2 - B2	2.005
	Difference between means	-37.36	Difference between means	0.4877	(A1 -B1) - (A2 - B2)	-3.035
	SE of difference	3.534	SE of difference	3.571	95% CI of difference	-17.95 to 11.88
	95% CI of difference	-44.81 to -29.90	95% CI of difference	-7.045 to 8.021	(B1 - A1) - (B2 - A2)	3.035
					95% CI of difference	-11.88 to 17.95
Fig. 3D		Eif4e2+/+:Camk2a-Cre	Eif4e2flx/flx:Camk2a-Cre
	Theoretical mean	0	0
	Actual mean	18.58	-2.546
	Number of values	11	12
	One sample t test
	t, df	t=4.790, df=10	t=0.5965, df=11
	P value (two tailed)	0.0007	0.5629
	P value summary	***	ns
	Significant (alpha=0.05)?	Yes	No
	How big is the discrepancy?
	Discrepancy	18.58	-2.546
	SD of discrepancy	12.87	14.78
	SEM of discrepancy	3.88	4.267
	95% confidence interval	9.941 to 27.23	-11.94 to 6.847
	R squared (partial eta squared)	0.6965	0.03133
Fig. 3E	Unpaired t test		How big is the difference?		F test to compare variances
	P value	0.6203	Eif4e2+/+:Camk2a-Cre	279.7	F, DFn, Dfd	1.678, 11, 10
	P value summary	ns	Eif4e2flx/flx:Camk2a-Cre	295.6	P value	0.4235
	Significantly different (P < 0.05)?	No	Difference between means (B - A) ± SEM	15.96 ± 31.74	P value summary	ns
	One- or two-tailed P value?	Two-tailed	95% confidence interval	-50.04 to 81.97	Significantly different (P < 0.05)?	No
	t, df	t=0.5029, df=21	R squared (eta squared)	0.0119
Fig. 4B	Unpaired t test		How big is the difference?		F test to compare variances
	P value	0.001	Eif4e2+/+:Camk2a-Cre	100	F, DFn, Dfd	1.966, 5, 5
	P value summary	**	Eif4e2flx/flx:Camk2a-Cre	63.6	P value	0.476
	Significantly different (P < 0.05)?	Yes	Difference between means (B - A) ± SEM	-36.40 ± 7.962	P value summary	ns
	One- or two-tailed P value?	Two-tailed	95% confidence interval	-54.14 to -18.66	Significantly different (P < 0.05)?	No
	t, df	t=4.572, df=10	R squared (eta squared)	0.6764
Fig. 4D		Rptor+/+:Camk2a-Cre	Rptor flx/flx:Camk2a-Cre
	Theoretical mean	0	0
	Actual mean	23.2	12.53
	Number of values	14	10
	One sample t test
	t, df	t=5.145, df=13	t=1.398, df=9
	P value (two tailed)	0.0002	0.1955
	P value summary	***	ns
	Significant (alpha=0.05)?	Yes	No
	How big is the discrepancy?
	Discrepancy	23.2	12.53
	SD of discrepancy	16.87	28.34
	SEM of discrepancy	4.509	8.962
	95% confidence interval	13.46 to 32.94	-7.742 to 32.80
	R squared (partial eta squared)	0.6707	0.1785
Fig. 4E	Unpaired t test		How big is the difference?		F test to compare variances
	P value	0.6938	Rptor+/+:Camk2a-Cre	407.6	F, DFn, Dfd	2.300, 13, 9
	P value summary	ns	Rptor flx/flx:Camk2a-Cre	417.6	P value	0.2145
	Significantly different (P < 0.05)?	No	Difference between means (B - A) ± SEM	10.04 ± 25.17	P value summary	ns
	One- or two-tailed P value?	Two-tailed	95% confidence interval	-42.16 to 62.24	Significantly different (P < 0.05)?	No
	t, df	t=0.3989, df=22	R squared (eta squared)	0.007183
Fig. 5B		EIf4e2+/+:Gad2-Cre	Eif4e2flx/flx:Gad2-Cre
	Theoretical mean	0	0
	Actual mean	24.1	-4.914
	Number of values	12	13
	One sample t test
	t, df	t=6.731, df=11	t=0.7560, df=12
	P value (two tailed)	<0.001	0.46
	P value summary	***	ns
	Significant (alpha=0.05)?	Yes	No
	How big is the discrepancy?
	Discrepancy	24.1	-4.914
	SD of discrepancy	12.4	23.44
	SEM of discrepancy	3.581	6.5
	95% confidence interval	16.22 to 31.98	-19.08 to 9.249
	R squared (partial eta squared)	0.8047	0.04547
Fig. 5C	Unpaired t test		How big is the difference?		F test to compare variances
	P value	0.2842	EIf4e2+/+:Gad2-Cre	388.6	F, DFn, Dfd	1.208, 11, 12
	P value summary	ns	Eif4e2flx/flx:Gad2-Cre	367	P value	0.7475
	Significantly different (P < 0.05)?	No	Difference between means (B - A) ± SEM	-21.67 ± 19.76	P value summary	ns
	One- or two-tailed P value?	Two-tailed	95% confidence interval	-62.55 to 19.21	Significantly different (P < 0.05)?	No
	t, df	t=1.097, df=23	R squared (eta squared)	0.04968
Fig. 5D	Two-way RM ANOVA	Matching: Stacked
	Assume sphericity?	Yes
	Alpha	0.05
	Source of Variation	% of total variation	P value	P value summary	Significant?
	Time x Genotype	0.03617	0.8862	ns	No
	Time	45.73	<0.0001	****	Yes
	Genotype	0.01144	0.9352	ns	No
	Subject	26.86	0.5143	ns	No
	ANOVA table	SS	DF	MS	F (DFn, DFd)	P value
	Time x Genotype	4.136	1	4.136	F (1, 16) = 0.02115	P=0.8862
	Time	5230	1	5230	F (1, 16) = 26.75	P<0.0001
	Genotype	1.308	1	1.308	F (1, 16) = 0.006813	P=0.9352
	Subject	3072	16	192	F (16, 16) = 0.9819	P=0.5143
	Residual	3129	16	195.5
	Difference between row means		Difference between column means		Interaction CI
	Mean of Naive	0.5933	Mean of Eif4e2+/+:Gad2-Cre	12.84	Mean diff, A1 - B1	-0.2967
	Mean of 24 hrs	24.7	Mean of Eif4e2flx/flx:Gad2-Cre	12.46	Mean diff, A2 - B2	1.059
	Difference between means	-24.11	Difference between means	0.3813	(A1 -B1) - (A2 - B2)	-1.356
	SE of difference	4.661	SE of difference	4.619	95% CI of difference	-21.12 to 18.41
	95% CI of difference	-33.99 to -14.22	95% CI of difference	-9.410 to 10.17	(B1 - A1) - (B2 - A2)	1.356
					95% CI of difference	-18.41 to 21.12
Fig. 5F	Unpaired t test		How big is the difference?		F test to compare variances
	P value	0.7432	Mean of column A	100	F, DFn, Dfd	9.358, 3, 3
	P value summary	ns	Mean of column B	96	P value	0.0988
	Significantly different (P < 0.05)?	No	Difference between means (B - A) ± SEM	-4.001 ± 11.66	P value summary	ns
	One- or two-tailed P value?	Two-tailed	95% confidence interval	-32.53 to 24.53	Significantly different (P < 0.05)?	No
	t, df	t=0.3432, df=6	R squared (eta squared)	0.01925
Fig. 5G	Unpaired t test		How big is the difference?		F test to compare variances
	P value	0.0064	Mean of column A	9.75	F, DFn, Dfd	1.835, 3, 3
	P value summary	**	Mean of column B	6.063	P value	0.6304
	Significantly different (P < 0.05)?	Yes	Difference between means (B - A) ± SEM	-3.688 ± 0.9010	P value summary	ns
	One- or two-tailed P value?	Two-tailed	95% confidence interval	-5.892 to -1.483	Significantly different (P < 0.05)?	No
	t, df	t=4.093, df=6	R squared (eta squared)	0.7363
Fig. 5I		Rptor+/+:Gad2-Cre	Rptor flx/flx:Gad2-Cre
	Theoretical mean	0	0
	Actual mean	25.8	6.769
	Number of values	10	10
	One sample t test
	t, df	t=5.941, df=9	t=1.339, df=9
	P value (two tailed)	0.0002	0.2134
	P value summary	***	ns
	Significant (alpha=0.05)?	Yes	No
	How big is the discrepancy?
	Discrepancy	25.8	6.769
	SD of discrepancy	13.73	15.99
	SEM of discrepancy	4.342	5.055
	95% confidence interval	15.97 to 35.62	-4.666 to 18.20
	R squared (partial eta squared)	0.7968	0.1661
Fig. 5J	Unpaired t test		How big is the difference?		F test to compare variances
	P value	0.2376	Mean of column A	396.3	F, DFn, Dfd	3.479, 9, 9
	P value summary	ns	Mean of column B	432.9	P value	0.0773
	Significantly different (P < 0.05)?	No	Difference between means (B - A) ± SEM	36.60 ± 29.96	P value summary	ns
	One- or two-tailed P value?	Two-tailed	95% confidence interval	-26.35 to 99.55	Significantly different (P < 0.05)?	No
	t, df	t=1.222, df=18	R squared (eta squared)	0.07655
Fig. S1B		Eif4e2+/+:Camk2a-Cre	Eif4e2flx/flx:Camk2a-Cre
	Theoretical mean	0	0
	Actual mean	14.27	-2.284
	Number of values	7	10
	One sample t test
	t, df	t=2.831, df=6	t=0.7102, df=9
	P value (two tailed)	0.0299	0.4956
	P value summary	*	ns
	Significant (alpha=0.05)?	Yes	No
	How big is the discrepancy?
	Discrepancy	14.27	-2.284
	SD of discrepancy	13.33	10.17
	SEM of discrepancy	5.04	3.216
	95% confidence interval	1.935 to 26.60	-9.558 to 4.991
	R squared (partial eta squared)	0.5719	0.05307
Fig. S1C	Unpaired t test		How big is the difference?		F test to compare variances
	P value	0.9656	Mean of column A	108.1	F, DFn, Dfd	1.407, 9, 6
	P value summary	ns	Mean of column B	108.6	P value	0.6993
	Significantly different (P < 0.05)?	No	Difference between means (B - A) ± SEM	0.5213 ± 11.87	P value summary	ns
	One- or two-tailed P value?	Two-tailed	95% confidence interval	-24.78 to 25.82	Significantly different (P < 0.05)?	No
	t, df	t=0.04392, df=15	R squared (eta squared)	0.0001286
Fig. S3A	Unpaired t test		How big is the difference?		F test to compare variances
	P value	0.6689	Eif4e2+/+:Gad2-Cre	37.93	F, DFn, Dfd	3.978, 8, 7
	P value summary	ns	Eif4e2flx/flx:Gad2-Cre	44.44	P value	0.0852
	Significantly different (P < 0.05)?	No	Difference between means (B - A) ± SEM	6.507 ± 14.92	P value summary	ns
	One- or two-tailed P value?	Two-tailed	95% confidence interval	-25.29 to 38.31	Significantly different (P < 0.05)?	No
	t, df	t=0.4362, df=15	R squared (eta squared)	0.01253
Fig. S3B	Unpaired t test		How big is the difference?		F test to compare variances
	P value	0.4258	Eif4e2+/+:Gad2-Cre	2.556	F, DFn, Dfd	1.411, 8, 7
	P value summary	ns	Eif4e2flx/flx:Gad2-Cre	3.25	P value	0.663
	Significantly different (P < 0.05)?	No	Difference between means (B - A) ± SEM	0.6944 ± 0.8484	P value summary	ns
	One- or two-tailed P value?	Two-tailed	95% confidence interval	-1.114 to 2.503	Significantly different (P < 0.05)?	No
	t, df	t=0.8186, df=15	R squared (eta squared)	0.04276
Fig. S3C	Two-way RM ANOVA	Matching: Stacked
	Assume sphericity?	Yes
	Alpha	0.05
	Source of Variation	% of total variation	P value	P value summary	Significant?
	Time x Genotype	0.2729	0.6756	ns	No
	Time	54.79	<0.0001	****	Yes
	Genotype	0.2853	0.6444	ns	No
	Subject	20.62	0.6181	ns	No
	ANOVA table	SS	DF	MS	F (DFn, DFd)	P value
	Time x Genotype	480.9	1	480.9	F (1, 16) = 0.1817	P=0.6756
	Time	96554	1	96554	F (1, 16) = 36.49	P<0.0001
	Genotype	502.7	1	502.7	F (1, 16) = 0.2213	P=0.6444
	Subject	36343	16	2271	F (16, 16) = 0.8584	P=0.6181
	Residual	42336	16	2646
	Difference between row means		Difference between column means		Interaction CI
	Mean of E	56.3	Eif4e2+/+:Gad2-Cre	111.8	Mean diff, A1 - B1	14.78
	Mean of S1	159.9	Eif4e2flx/flx:Gad2-Cre	104.4	Mean diff, A2 - B2	0.1644
	Difference between means	-103.6	Difference between means	7.474	(A1 -B1) - (A2 - B2)	14.62
	SE of difference	17.15	SE of difference	15.89	95% CI of difference	-58.08 to 87.32
	95% CI of difference	-139.9 to -67.23	95% CI of difference	-26.20 to 41.15	(B1 - A1) - (B2 - A2)	-14.62
					95% CI of difference	-87.32 to 58.08
Fig. S3D	Two-way RM ANOVA	Matching: Stacked
	Assume sphericity?	Yes
	Alpha	0.05
	Source of Variation	% of total variation	P value	P value summary	Significant?
	Time x Genotype	0.7079	0.4407	ns	No
	Time	38.35	<0.0001	****	Yes
	Genotype	0.07304	0.8708	ns	No
	Subject	42.75	0.0479	*	Yes
	ANOVA table	SS	DF	MS	F (DFn, DFd)	P value
	Time x Genotype	521	1	521	F (1, 16) = 0.6251	P=0.4407
	Time	28220	1	28220	F (1, 16) = 33.86	P<0.0001
	Genotype	53.75	1	53.75	F (1, 16) = 0.02733	P=0.8708
	Subject	31463	16	1966	F (16, 16) = 2.360	P=0.0479
	Residual	13335	16	833.4
	Difference between row means		Difference between column means		Interaction CI
	Mean of S1	63.16	Eif4e2+/+:Gad2-Cre	89.93	Mean diff, A1 - B1	-10.05
	Mean of S2	119.2	Eif4e2flx/flx:Gad2-Cre	92.38	Mean diff, A2 - B2	5.164
	Difference between means	-56	Difference between means	-2.444	(A1 -B1) - (A2 - B2)	-15.22
	SE of difference	9.623	SE of difference	14.78	95% CI of difference	-56.02 to 25.58
	95% CI of difference	-76.40 to -35.60	95% CI of difference	-33.78 to 28.89	(B1 - A1) - (B2 - A2)	15.22
					95% CI of difference	-25.58 to 56.02
